# Supplementary material for: Yeast—As Bioremediator of Silver-Containing Synthetic Effluents
Source: Bioengineering (Basel). 2023 Mar 23;10(4):398. doi: 10.3390/bioengineering10040398 (PMC10136145; doi:10.3390/bioengineering10040398)
Supplement: Supplementary file 1 [file bioengineering-10-00398-s001.zip]

Archive with 1 entries (1 files):
- bioengineering-2262290-supplementary.pdf
